# Supplementary material for: Towards the Immunoproteome of Neisseria meningitidis
Source: PLoS One. 2009 Jun 16;4(6):e5940. doi: 10.1371/journal.pone.0005940 (PMC2691954; doi:10.1371/journal.pone.0005940)
Supplement: Table S1 — Mass Spectrometry Data (0.05 MB XLS) [file pone.0005940.s001.xls]

## Sheet: Sheet1
Table S1 - Mass Spectrometry Data
Spot No.	Gene	Name	Equivalent NMB No.	Ac. No.	Mowse Score	Expect	No. of peps matched	% coverage	No. of unmatched	Peak list
9	rplL	50S ribosomal protein L7/L12	0131	gi|7378915	56	0.014	4	50	13	1019.48, 1126.53, 1218.68, 1274.69, 1306.67, 1448.67, 1714.84, 1794.75, 1798.75, 1801.87, 1826.77, 1944.92, 2225.02, 772.44, 814.40, 1479.70, 2086.98
10	NMB2015	hypothetical	2015	gi|7227277	72	0.00034	4	62	3	897.69, 1741.70, 1953.83, 1904.82, 2266.05, 1530.71, 863.47
21	rplD	50S ribosomal protein L4	0143	gi|7378900	144	2.2e-11	9	61	5	1064.54, 1223.70, 1249.61, 1261.64, 1307.61, 1360.72, 1403.71, 1535.68, 1593.76, 1750.91, 2178.96, 2188.06, 2281.21, 2312.92
26	n/a	opa900(FAM18)	n/a	gi|2367659	70	9.9e-05	5	24	11	817.5358, 832.4781, 856.5990, 862.5567, 870.6331, 1126.6383, 1149.7009, 1274.8010, 1499.7818, 1801.8489, 1833.8406, 1716.93, 1603.65, 1300.70, 938.58, 1029.61
27	rmpM	OMP class 4	0382	gi|7380729	137	1.1e-10	10	39	12	1037.51, 1046.58, 1107.56, 1118.52, 1234.71, 1308.67, 1363.73, 1365.64, 1370.64, 1493.75, 1759.95, 1980.99, 757.38, 827.45, 1298.69, 888.48, 1114.65, 2300.16, 980.52, 1758.96, 1442.77,
31	tufA	Elongation factor Tu	0139	gi|7378921	56	0.013	5	20	8	851.41, 1119.49, 1193.57, 1234.66, 1320.54, 1434.68, 1508.69, 1794.68, 1781.82, 1849.74, 1768.67, 1668.80, 1990.80
42	fusA	Elongation factor G	0138	gi|7225356	117	1.1e-08	9	16	2	1363.72, 2465.32, 1192.67, 2279.05, 813.43, 2088.13, 839.46, 1096.62, 1720.89, 1784.95, 1656.85
46	dnaK	dnaK protein (hsp)	0554	gi|7379458	158	8.9e-13	20	35	25	842.53, 860.27, 865.01, 888.58, 1045.57, 1198.69, 1273.69, 1308.67, 1326.79, 1493.70, 1752.88, 1826.82, 2018.02, 2617.71, 2755.88, 2844.15, 2870.18, 3072.65, 3286.27, 3333.66, 3337.95, 3351.88, 3450.08, 3486.96, 3504.86, 958.52, 780.44, 1050.54, 1321.67, 1337.68, 1438.81, 1566.89, 1909.98, 1677.84, 960.53, 976.52, 1291.69, 761.37, 2360.09, 995.53, 2352.24, 2587.32, 1555.84, 2004.00, 1209.66
47	lpdA	OMP p64k or PM-6	1344	gi|2624709	70	0.00054	5	12	2	1077.50, 2212.11, 1420.74, 1490.66, 1083.55, 1596.70, 1076.50
48	lpdA	OMP p64k or PM-7	1345	gi|2624709	69	0.00078	6	15	7	974.51, 1011.49, 1080.57, 1296.63, 1523.83, 1596.66, 2510.02, 1420.72, 1083.54, 1827.70, 1034.54, 1686.70, 1021.50
49	lpdA	OMP p64k or PM-8	1344	gi|2624709	103	2.8e-07	8	19	5	803.62, 1255.70, 1287.71, 1388.72, 2205.01, 1420.79, 1490.72, 1083.58, 1596.71, 1034.55, 1686.74, 1076.53, 1021.52
61	rpsA	30S ribosomal protein S1	1301	gi|7226541	108	8.9e-08	8	14	2	877.53, 1062.59, 1497088, 1343.74, 1187.66, 1541.84, 1413.79, 1877.98, 1046.61, 1771.90
64	groEL	hsp60	1972	gi|7379219	61	0.0044	11	24	49	807.40, 827.44, 832.49, 905.46, 973.53, 994.54, 1003.55, 1005.44, 1033.52, 1037.53, 1041.55, 1090.52, 1107.54, 1109.47, 1118.50, 1141.49, 1149.57, 1165.58, 1193.62, 1234.68, 1254.60, 1263.69, 1288.58, 1300.55, 1308.65, 1320.57, 1329.64, 1340.66, 1343.74, 1357.70, 1371.68, 1381.63, 1383.67, 1390.67, 1411.61, 1434.75, 1460.75, 1488.68, 1493.72, 1507.70, 1707.73, 1716.80, 1765.66, 1838.84, 1896.77, …
65	groEL	hsp60	1972	gi|7227233	275	1.8e-24	25	47	8	1042.58, 1389.76, 1410.68, 1689.90, 1818.00, 2461.40, 2556.21, 2609.08, 1063.50, 1370.73, 1386.71, 827.51, 927.48, 1397.61, 1465.71, 1481.70, 1133.52, 1046.49, 1880.84, 1896.84, 1516.69, 1224.68, 875.41, 1031.50, 1920.91, 1655.76, 1034.47, 1282.61, 1011.50, 1567.86, 2305.22, 771.43, 1581.81
66	groEL	hsp60	1972	gi|7379219	221	4.5e-19	14	34	0	1063.53, 1386.76, 927.50, 1481.76, 1042.63, 1896.88, 1516.75, 1224.74, 1920.94, 1282.66, 1567.91, 2305.22, 771.43, 1581.85
69	pta	phosphate acetyltransferase	0631	gi|7379557	164	2.2e-13	13	24	7	747.35, 845.69, 960.59, 1284.54, 1681.81, 2252.99, 2510.06, 1252.57, 1758.89, 1290.53, 1343.66, 974.53, 818.43, 1236.70, 1080.60, 1227.60, 1030.53, 858.40, 1523.84, 928.50
70	pta	phosphate acetyltransferase	0631	gi|7379557	90	5.9e-06	6	11	1	1044.11, 1758.89, 974.56, 818.45, 1011.53, 1523.84, 928.54
75	atpD	ATP synthase F1 beta chain	1934	gi|7227192	223	2.8e-19	20	47	6	1235.61, 1269.44, 1296.67, 1363.69, 2169.21, 2198.19, 1654.95, 1954.02, 1782.88, 1175.63, 961.54, 1386.70, 1526.66, 1662.77, 1678.73, 1471.75, 1487.75, 1613.86, 1400.78, 1450.78, 1836.86, 1990.04, 1870.90, 1886.91, 1948.00
78	fumB	fumarate hydrytase	1613	gi|218768585	64	0.0038	9	16	4	1169.4982, 1176.5977, 1262.6484, 1484.7709, 894.44, 999.51, 1247.62, 927.51, 1375.72, 777.44, 1028.62, 1275.62, 1160.61
91	sfcA	malate oxidoreductase	0671	gi|7379585	110	5.6e-08	7	21	1	1023.60, 1184.58, 1340.67, 1299.75, 2214.20, 1704.95, 2017.08, 2544.56
92	sfcA	malate oxidoreductase	0671	gi|7379585	70	0.0096	7	17	2	1023.58, 1299.73, 1340.65, 1720.85, 2016.97, 1184.58, 1323.66, 1704.81, 1833.84
93	hisD	histidinol dehydrogenase	1581	gi|7380412	85	0.0031	7	19	7	975.43, 1118.54, 1184.55, 1299.70, 1308.68, 1340.65, 1493.73, 1689.87, 1497.83, 1074.54, 1216.66, 1243.67, 959.47, 1389.69
99	tufA	Elongation factor Tu	0139	gi|7378921	272	1.5e-21	16	54	1	1781.96, 1317.82, 1392.62, 1849.91, 1768.80, 851.50, 1195.56, 1906.01, 2103.16, 1591.94, 1201.56, 1668.91, 803.40, 1547.89, 1183.68, 1990.96, 1152.62
103	ftsZ	ftsZ	0427	gi|7380685	115	3.2e-06	7	23	1	965.44, 1097.61, 1671.89, 1526.78, 1510.76, 1641.75, 931.52, 1427.70
105	sucC	succinyl coA synthase	0959	gi|7379846	111	4.5e-08	8	26	5	762.52, 795.37, 882.68, 1004.50, 1083.67, 1652.87, 2051.07, 1133.51, 1121.56, 1488.72, 963.50, 1571.89, 1238.68
106	sucC	succinyl coA synthase	0959	gi|7379846	133	2.8e-10	11	25	6	1454.82, 1611.90, 1652.98, 1768.02, 1784.01, 2051.23, 1133.59, 795.41, 1004.58, 877.47, 1121.64, 963.53, 1572.01, 1390.74, 1406.77, 1238.76, 873.49
116	tsf	Elongation Factor Ts	2002	gi|7379083	80	5.2e-05	6	28	8	761.58, 839.63, 1046.65, 1236.73, 1296.79, 1487.79, 1827.81, 1864.06, 19004.01, 1414.75, 1785.96, 1914.06, 1984.08, 1348.74
122	adk	adenylate kinase	0823	gi|22858325	63	0.0031	5	27	10	766.72, 881.63, 1037.58, 1118.58, 1165.67, 1300.66, 1308.74, 1363.80, 1493.80, 1765.82, 1169.65, 895.57, 739.44, 1219.66, 1673.91
201	acnB	aconitate hydratase 2	1572	gi|15794654	66	0.0019	5	7	2	798.59, 1033.60, 1371.78, 1430.74, 1638.85, 1657.85, 1826.82
202	acnB	aconitate hydratase 2	1572	gi|15794654	72	0.00047	5	8	1	1821.95, 1657.85, 1371.77, 798.55, 1638.86, 1033.63
203	acnB	aconitate hydratase 2	1572	gi|15794654	105	2.8e-07	11	17	10	841.80, ,893.83, 967.88, 1033.57, 1052.01, 1078.03, 1303.72, 1329.76, 1371.74, 1377.75, 1413.71, 1430.72, 1522.82, 1565.77, 1638.88, 1657.86, 1794.85, 1798.88, 1822.02, 1826.84, 2105.05
204	acnB	aconitate hydratase 2	1572	gi|15794654	110	5.6e-08	8	11	0	1657.94, 1371.84, 798.56, 1303.84, 1033.65, 1638.95, 883.62, 1430.82
205	acnB	aconitate hydratase 2	1572	gi|15794654	107	1.3e-07	9	13	4	1507.76, 1791.80, 1798.86, 1826.84, 1821.99, 1657.86, 1371.79, 798.57, 1303.80, 1033.64, 1638.88, 883.60, 1565.83
248	pilT-2	pilin retraction protein	0768	gi|7225999	59	0.0071	4	12	2	1363.74, 1347.74, 1323.78, 1164.64, 1296.64, 2465.25
252	cysK	cysteine synthase	0763	gi|7379677	66	0.0018	4	16	2	1224.70, 1667.95, 1194.67, 1358.86, 1826.86, 2018.16
253	rmpM	OMP class 4	0382	gi|7380729	94	2.1e-06	6	29	4	1336.64, 1363.68, 1980.96, 2332.01, 1298.69, 1115.63, 2300.02, 1915.05, 1758.96, 1442.76
255	gcvT	glycine cleavage system T protein	0574	gi|59802899	54	0.023	3	10	0	1336.69, 1291.69, 1468.80
260	adhP	Alcohol dehyrogenase	0546	gi|7379448	90	5.4e-06	8	23	4	1121.73, 1200.70, 2288.08, 2443.34, 2265.18, 1187.67, 1794.04, 1810.05, 1626.99, 1755.04, 1490.79, 1506.78
265	adhP	Alcohol dehyrogenase	0546	gi|7379448	84	2.1e-05	5	15	1	1121.70, 1187.66, 1626.96, 1755.03, 1506.77, 1200.69
266	adhP	Alcohol dehyrogenase	0546	gi|7225772	86	1.3e-05	7	23	10	736.61, 790.45, 897.74, 913.73, 1046.58, 1296.72, 1573.85, 1975.96, 2020.04, 2444.25, 1200.67, 1121.68, 1187.68, 1810.01, 1626.97, 1755.03, 1506.75
273	rmpM	OMP class 4	0382	gi|7380729	90	5.1e-06	5	25	1	1298.72, 1115.67, 1758.97, 1442.78, 1303.70, 1980.70
275	rmpM	OMP class 4	0382	gi|7380729	156	2.5e-10	12	39	11	1289.67, 1341.55, 1360.60, 1427.89, 1480.61, 1759.82, 1914.94, 1915.93, 1980.87, 2037.88, 2247.45 , 1070.40, 757.37, 827.44, 1298.63, 1115.60, 2283.92, 2299.95, 980.47, 1758.86, 1286.59, 1442.69, 1303.59
288	fabI	enoyl-reductase	0336	gi|59718886	104	2.2e-07	9	32	12	801.58, 803.60, 813.67, 849.63, 974.49, 1132.57, 1284.55, 1444.72, 1524.69, 1794.70, 2032.87, 2465.92, 1148.58, 1380.62, 1396.62, 1409.64, 1433.77, 1308.60, 1150.58, 1297.70, 1453.79
316	etfB	flavoprotein, beta subunit	2155	gi|1173889	57	0.01	5	31	9	701.35, 799.47, 961.39, 1293.65, 1363.68, 1612.66, 1794.73, 1826.71, 2210.93, 1054.59, 1230.76, 1411.70, 1676.84, 1869.75
318	pilT-1	pilin retraction protein	0052	gi|7378985	62	0.0047	4	10	2	878.50, 1429.81, 790.48, 1053.65, 1323.70, 1605.82
320	rfaC	heptosyltransferase I	2156	gi|7379005	50	0.05	5	16	16	973.5550, 1179.6490, 1201.6270, 1234.7150, 1263.6860, 1302.6860, 1308.6330, 1338.8250, 1357.7340, 1365.6040, 1383.6610, 1390.7560, 1460.8010, 1647.8590, 1667.8740, 1707.6430, 1320.56, 1434.72, 1665.88, 1489.75, 1277.71
320	nagZ	glycosyl hydrolase	0530	gi|13959411	51	0.049	4	14	9	1109.5730, 1126.6080, 1296.7820, 1347.8330, 1363.8060, 1619.9150, 1635.9160, 1667.8200, 2465.0020, 950.55, 1383.78, 1460.87, 1941.00
326	porA	outer membrane protein PorA	1429	gi|541787	72	0.00034	4	14	0	1496.83, 760.43, 1454.74, 1849.03
329	guaB	IMP dehydrogenase	1201	gi|7380040	60	0.0056	4	11	1	1314.76, 1486.80, 1225.74, 1636.74, 849.64
330	guaB	IMP dehydrogenase	1201	gi|15794293	64	0.0024	6	14	13	870.5520, 1126.5570, 1217.6140, 1296.6890, 1314.7060, 1389.8120, 1555.7600, 1940.9250, 1985.0180, 1987.0480, 2003.0630, 2082.9790, 2239.2010, 1019.52, 1225.67, 1282.71, 1587.91, 2100.25, 2114.24
336	porA	outer membrane protein PorA	1429	gi|541785	82	3.2e-05	6	22	5	760.50, 790.49, 1146.54, 2205.39, 2378.33, 1217.63, 1496.78, 1145.54, 1698.84, 1454.71, 1849.00
377	porA	outer membrane protein PorA	1429	gi|892768	120	5.8e-09	7	26	2	2205.21, 1217.67, 1496.82, 1574.80, 1384.72, 1454.75, 1848.95, 870.60, 1363.78
